# Supplementary material for: Bacterial Detection and Recovery From Poultry Litter
Source: Front Microbiol. 2022 Jan 6;12:803150. doi: 10.3389/fmicb.2021.803150 (PMC8770916; doi:10.3389/fmicb.2021.803150)
Supplement: Supplementary file 1 [file Table_1.XLSX]

## Sheet: Table S1-ForPublication
Supplementary Table 1. Pubmed, Scopus and GoogleScholar search results on studies that measured Salmonella in broiler litter from 2010 to 2020.
Study title	Type	Litter composition	Prevalence/ Enrichment Mediaa	Litter : Buffer ratio	Mixing Method	Enumeration Media (method)	Limit of Detection	Digital object identifier (doi)
Antibiotic-resistant Salmonella species and Escherichia coli in broiler chickens from farms, abattoirs and open markets in selected districts of Zambia	On-farm	NR	BPW, RV	01:10:00	NR	N/A	NR	doi:10.1101/2020.04.20.050914
Campylobacter and Salmonella are prevalent in broiler farms in Kyushu, Japan: results of a 2‐year distribution and circulation dynamics audit	On-farm	Sawdust	BPW, SB, CS, DHL	01:10:00	60s; Stomacher@120 rpm	NR (MPN)	< 3 MPN/ 100 ml	doi.org/10.1111/jam.13141
Cultivation and qPCR Detection of Pathogenic and Antibiotic‐Resistant Bacterial Establishment in Naive Broiler Houses	On-farm	Rice hull	TSB, RV, HE	01:10:00	30s; Stomacher	N/A	NR	doi.org/10.2134/jeq2015.09.0492
Distribution and dissemination of antimicrobial-resistant Salmonella in broiler farms with or without enrofloxacin use	On-farm	NR	BPW, RV, XLD	01:10:00	NR	N/A	NR	doi.org/10.1186/s12917-018-1590-1
Diversity and Dynamics of Salmonella enterica in Water Sources, Poultry Litters, and Field Soils Amended With Poultry Litter in a Major Agricultural Area of Virginia	On-farm	NR	Derived from MPN	01:01:00	NR	Lactose broth, TT, XLT-4, CS (MPN)	2.1 MPN/ kg PL	doi.org/10.3389/fmicb.2019.02868
Effects of Chicken Litter Storage Time and Ammonia Content on Thermal Resistance of Desiccation-Adapted Salmonella spp.	Microcosm	NR	UPB, RV, XLT-4	01:10:00	NR	PBS, TSA-R (direct plating)	1.52 log CFU/ g	doi: 10.1128/AEM.01876-15
Enumeration of Salmonella and Campylobacter spp. in Environmental Farm Samples and Processing Plant Carcass Rinses from Commercial Broiler Chicken Flocks	On-farm	NR	Derived from MPN	01:10:00	60s; Stomacher	TTH, RV, XLT-4 (MPN)	2.7 CFU/ g PL (Salmonella) 3 CFU/ g PL (Campylobacter)	doi: 10.1128/AEM.00836-13
Farm and environmental distribution of Campylobacter and Salmonella in broiler flocks	On-farm	NR	BPW, RV, XLT-4	01:10:00	NR	N/A	NR	doi: 10.1016/j.rvsc.2012.07.014
Hotspot mutations and ColE1 plasmids contribute to the fitness of Salmonella Heidelberg in poultry litter	Microcosm	Pine shavings	PBS, BPW, XLT-4	01:07:00	10 min; Wrist shaker@450 rpm	PBS, BGS, XLT-4 (direct plating)	10 CFU/ g dry weight PL (LOQ)	doi.org/10.1371/journal.pone.0202286
Impact of treatments for recycled broiler litter on the viability and infectivity of microorganisms	In-situ and On-farm	Wood shavings and sawdust	BPW, TT, RV, XLT-4, BGA	01:10:00	10 min; Shaker@150 rpm	PBS, BGA (direct plating)	100 CFU/ g	doi.org/10.1016/j.vetmic.2017.03.020
Inter‐relationships of Salmonella Status of Flock and Grow‐Out Environment at Sequential Segments in Broiler Production and Processing	On-farm	NR	BPW, TT, RV, XLT-4	01:10:00	Mixed 60s	N/A	NR	doi.org/10.1111/j.1863-2378.2009.01263.x
Interventions to reduce the bacterial load in recycled broiler litter	In-situ and On-farm	Wood shavings	BPW, TT, RV, XLT-4, BGA	01:10:00	NR	PBS, BGA (direct plating)	100 CFU/ g	doi.org/10.3382/ps/pex063
Longitudinal study reveals persistent environmental Salmonella Heidelberg in Brazilian broiler farms	On-farm	Pine shavings	BPW, RV, TT, BGA, XLT-4	01:10:00	10 min; Shaker@150 rpm	N/A	NR	doi.org/10.1016/j.vetmic.2019.04.004
Lower prevalence of antibiotic-resistant Salmonella on large-scale U.S. conventional poultry farms that transitioned to organic practices	On-farm	NR	Lactose broth, TTH, XLT-4	01:10:00	NR	N/A	NR	doi.org/10.1016/j.scitotenv.2013.12.005
Microbial and antibiotic resistant constituents associated with biological aerosols and poultry litter within a commercial poultry house	On-farm	NR	Derived from MPN	01:10:00	30s; Stomacher	BPW, RV, HE (MPN)	NR	doi.org/10.1016/j.scitotenv.2010.06.038
Molecular Detection of Multidrug Resistant Salmonella Species Isolated from Broiler Farm in Bangladesh	On-farm	NR	BPW, XLD	01:10:00	Hand mixed	N/A	NR	doi:10.3390/pathogens9030201
Pasteurization of chicken litter with steam and quicklime to reduce Salmonella Typhimurium	Microcosm	Pine shavings	Butterfield's Solution, TT, BGA	01:10:00	30s; Stomacher	Butterfield's Solution, BGA (direct plating)	1 x 102 CFU/ g PL	doi.org/10.3382/japr.2009-00097
Presence and incidence of food-borne pathogens in Australian chicken litter	On-farm	Pine shavings, Pine sawdust, hardwood sawdust, rice hulls, shredded paper	Derived from MPN	01:10:00	60s; Homogeniser	BPW, MSRV, XLD (MPN)	0.3 MPN/ g PL (Salmonella) 3 MPN/ g PL (Campylobacter)	doi: 10.1080/00071668.2010.499424
Prevalence and antimicrobial resistance patterns of Salmonella isolated from poultry farms in southeastern United States	On-farm	NR	PBS, TTB, XLT-4	01:10:00	60s; Stomacher	N/A	NR	doi.org/10.3382/ps/pex449
Prevalence, Concentration, and Antimicrobial Resistance Profiles of Salmonella Isolated from Florida Poultry Litter	On-farm	Pine shavings	Derived from MPN	01:10:00	60s; Stomacher	BPW, RV, LIA (MPN)	NR	doiI10.4315/JFP-20-215
Reduction of Salmonella and Ammonia Emissions in Broiler Litter Using Sulfuric Acid and Aluminum Sulfate	Microcosm	Pine shavings	TTH, XLT-4	01:10:00	60s; Stomacher	PBS, XLT-4 (direct plating)	NR	doi: 10.3923/ijps.2013.328.334
Research on Salmonella in broiler litter reused for up to 14 consecutive flocks	On-farm	Pine shavings	BPW, TT, RV, XLD, BGA	01:10:00	NR	N/A	NR	doi.org/10.3382/ps.2011-01583
Risk Factors Associated with Detection of Salmonella in Broiler Litter at the Time of New Flock Placement	On-farm	Pine shavings	BPW, TT, RV, XLT-4	01:10:00	NR	N/A	NR	doi.org/10.1111/j.1863-2378.2009.01323.x
Spatial and temporal analysis of microbial populations in production broiler house litter in the southeastern United States	On-farm	Pine shavings	Derived from MPN	01:10:00	30s; Stomacher	saline, TSB, RV, HE (MPN)	NR	doi.org/10.3382/japr.2012-00688
Stratification of bacterial concentrations, from upper to lower, in broiler litter	On-farm	Pine shavings	PBS, TTH, XLT-4	01:10:00	60s; Stomacher	N/A	NR	doi.org/ 10.3382/japr.2012-00705
The effect of sodium bisulfate on Salmonella viability in broiler litter	Microcosm	Pine shavings	PBS, TT, XLT-4	01:10:00	60s; Stomacher	PBS, XLT-4 (direct plating)	NR	doi.org/10.3382/ps.2011-01976
Veterinary antibiotic resistance, residues, and ecological risks in environmental samples obtained from poultry farms, Egypt	On-farm	NR	BPW, RV, XLD	01:10:00	NR	N/A	NR	doi 10.1007/s10661-014-4218-3
a For those studies using MPN for enumeration, prevalence was also determined from MPN data.
NR - not reported, N/A - Not applicable, BPW - buffered peptone water, RV - Rappaport-Vassiliadis broth, SB - selenite broth, CS - CHROMagar Salmonella, DHL - deoxycholate hydrogen sulphide lactose agar, TSB- tryptic soy broth, HE - Hektoen Enteric agar, XLD - Xylose Lysine Deoxycholate agar, MPN - most probable number, TT - tetrathionate broth, XLT-4 - Xylose Lysine Tergitol 4 agar, UPB - Univer…
